# Supplementary material for: Safety Evaluation for Acute and Chronic Oral Toxicity of Maha Pigut Triphala Contains Three Medicinal Fruits in Sprague-Dawley Rats
Source: Biology (Basel). 2024 Dec 2;13(12):1005. doi: 10.3390/biology13121005 (PMC11673089; doi:10.3390/biology13121005)
Supplement: Supplementary file 1 [file biology-13-01005-s001.zip]

Archive with 1 entries (1 files):
- biology-3305629-supplementary.pdf
